# Supplementary material for: Prevalence of multidrug-resistant organisms colonizing neonates at a tertiary hospital in Johannesburg, South Africa
Source: J Trop Pediatr. 2026 Jan 2;72(1):fmaf051. doi: 10.1093/tropej/fmaf051 (PMC12758378; doi:10.1093/tropej/fmaf051)
Supplement: fmaf051_Supplementary_Data [file fmaf051_supplementary_data.zip]

Archive with 1 entries (1 files):
- Mntla, supplementary material.pdf
